# Supplementary material for: “HerdGPS-Preprocessor”—A Tool to Preprocess Herd Animal GPS Data; Applied to Evaluate Contact Structures in Loose-Housing Horses
Source: Animals (Basel). 2020 Oct 21;10(10):1932. doi: 10.3390/ani10101932 (PMC7589659; doi:10.3390/ani10101932)
Supplement: Supplementary file 1 [file animals-10-01932-s001.zip]

Archive with 2 entries (2 files):
- PreprocessAnimalGPSdata_BulletPointManual.pdf
- PreprocessAnimalGPSdata_SupplementaryMaterial.pdf
